# Supplementary material for: Characterizing the Specific Recognition of Xanthurenic Acid by GEP1 and GEP1-GCα Interactions in cGMP Signaling Pathway in Gametogenesis of Malaria Parasites
Source: Int J Mol Sci. 2023 Jan 29;24(3):2561. doi: 10.3390/ijms24032561 (PMC9916804; doi:10.3390/ijms24032561)
Supplement: Supplementary file 1 [file ijms-24-02561-s001.zip]

Archive with 1 entries (1 files):
- ijms-2181023-supplementary.pdf
